# Supplementary material for: BMSC-derived extracellular vesicles intervened the pathogenic changes of scleroderma in mice through miRNAs
Source: Stem Cell Res Ther. 2021 Jun 5;12:327. doi: 10.1186/s13287-021-02400-y (PMC8179710; doi:10.1186/s13287-021-02400-y)
Supplement: Supplementary file 4 — Additional file 4. [file 13287_2021_2400_MOESM4_ESM.xlsx]

## Sheet: Sheet1
miR_name	miR_sequence	pre-miRNA_sequence	lenth	genomeID	CG%	EXO1(norm)	EXO2(norm)	Expression level
mmu-let-7f-1	TGAGGTAGTAGATTGTATAGTT	aaaacttgctctatcagagTGAGGTAGTAGATTGTATAGTTgtggggtagtgattttaccctgtttaggagataaCTATACAATCTATTGCCTTCCCtgaggagtagac	22	chr13	39.4	42961.6	62398.5	high
mmu-let-7d	AGAGGTAGTAGGTTGCATAGTT	aaatgggttcctaggaAGAGGTAGTAGGTTGCATAGTTttagggcagagattttgcccacaaggagttaaCTATACGACCTGCTGCCTTTCTtagggccttattat	22	chr13	43.4	46496	54321.8	high
mmu-let-7i	TGAGGTAGTAGTTTGTGCTGTT	acaccatggccctggcTGAGGTAGTAGTTTGTGCTGTTggtcgggttgtgacattgcccgctgtggagataaCTGCGCAAGCTACTGCCTTGCTagtgctggtg	22	chr10	55.8	77426.3	80713.7	high
mmu-let-7b	TGAGGTAGTAGGTTGTGTGGTT	accgcagggTGAGGTAGTAGGTTGTGTGGTTtcagggcagtgatgttgcccctccgaagataaCTATACAACCTACTGCCTTCCctgaggcgcccaggga	22	chr15	56	59557.1	49524.1	high
mmu-let-7e	TGAGGTAGGAGGTTGTATAGTT	acctgccgcgccccccgggcTGAGGTAGGAGGTTGTATAGTTgaggaagacacccgaggagatcaCTATACGGCCTCCTAGCTTTCCccaggctgcgccctgcac	22	chr17	62.9	15022.2	16834.8	high
mmu-let-7j	TGAGGTAGTAGTTTGTGCTGTTA	attggaggctatttctgatcatgataatttccTGAGGTATTAGTTTGTGCTGTTAtatgaatcgaataatatcccttgctcagattaaaagcctggagttaaaaaaatcaagtgccttgaac	23	chr3	34.4	8658.65	7566.15	high
mmu-let-7c-1	TGAGGTAGTAGGTTGTATGGTT	gaagctgtgtgcatccgggtTGAGGTAGTAGGTTGTATGGTTtagagttacaccctgggagttaaCTGTACAACCTTCTAGCTTTCcttggagcacacttgagccatc	22	chr16	48.1	79054.9	89032.8	high
mmu-let-7c-2	TGAGGTAGTAGGTTGTATGGTT	gactgacggcctttggggTGAGGTAGTAGGTTGTATGGTTttgggctctgccccgctctgcggtaaCTATACAATCTACTGTCTTTCctgaagtggccgcaatatct	22	chr15	51.4	79054.9	89032.8	high
mmu-let-7g	TGAGGTAGTAGTTTGTACAGTT	gctccgttctcttttgcctgattccaggcTGAGGTAGTAGTTTGTACAGTTtgagggtctatgataccacccggtacaggagataaCTGTACAGGCCACTGCCTTGCCaggaacagtgcaccagctaccaaatgggg	22	chr9	51.8	47778	75683.8	high
mmu-let-7a-2	TGAGGTAGTAGGTTGTATGGTT	tccagccattgtgactgcatgttcccaggtTGAGGTAGTAGGTTGTATAGTTtagagttacatcaagggagataaCTGTACAGCCTCCTAGCTTTCCTtgggacttgcacaaagcaacatgg	22	chr9	45.9	79054.9	89032.8	high
mmu-let-7f-2	TGAGGTAGTAGATTGTATAGTT	tgtgggaTGAGGTAGTAGATTGTATAGTTttagggtcataccccatcttggagataaCTATACAGTCTACTGTCTTTCCcacg	22	chrX	42.2	42961.6	62398.5	high
mmu-let-7a-1	TGAGGTAGTAGGTTGTATAGTT	ttcactgtgggaTGAGGTAGTAGGTTGTATAGTTttagggtcacacccaccactgggagataaCTATACAATCTACTGTCTTTCCtaaggtgatggaaaagt	22	chr13	42.2	31717.5	41093.5	high
mmu-mir-10a	TACCCTGTAGATCCGAATTTGT	aagaagacctgtctgtcttctgtataTACCCTGTAGATCCGAATTTGTgtaaggaattttgtggtcaCAAATTCGTATCTAGGGGAATatgtagttgacataaacactccgctcat	22	chr11	38.8	11808.2	11683.5	high
mmu-mir-10b	TACCCTGTAGAACCGAATTTGT	ggacccgaggttgtaacgttgtctatataTACCCTGTAGAACCGAATTTGTgtggtacccacatagtcACAGATTCGATTCTAGGGGAATatatggtcgatgcaaaaacttca	22	chr2	42.5	7143.79	5585.55	high
mmu-mir-21a	TAGCTTATCAGACTGATGTTGA	tgtaccaccttgtcggaTAGCTTATCAGACTGATGTTGActgttgaatctcatggCAACAGCAGTCGATGGGCTGTctgacattttggtatc	22	chr11	45.7	837372	845749	high
mmu-mir-22	AAGCTGCCAGTTGAAGAACTGT	cctcccacaccctcacctggctgagccgcagtAGTTCTTCAGTGGCAAGCTTTatgtcctgacccagctaAAGCTGCCAGTTGAAGAACTGTtgccctctgcccctggctt	22	chr11	56.8	84189.9	86860.3	high
mmu-mir-23a	ATCACATTGCCAGGGATTTCCA	cggacggctGGGGTTCCTGGGGATGGGATTTgatgccagtcacaaATCACATTGCCAGGGATTTCCAactgaccctg	22	chr8	55.8	29566.3	29360.5	high
mmu-mir-23b	ATCACATTGCCAGGGATTACCA	ctcacctgctctggctgcttGGGTTCCTGGCATGCTGATTTgtgacttgagattaaaATCACATTGCCAGGGATTACCAcgcaaccatgaccttggc	22	chr13	50.5	23356	19846.9	high
mmu-mir-24-1	TGGCTCAGTTCAGCAGGAAC	gacccgccctccgGTGCCTACTGAGCTGATATCAgttctcatttcacacacTGGCTCAGTTCAGCAGGAACaggagtcga	20	chr13	55	20947.6	28270.5	high
mmu-mir-24-2	TGGCTCAGTTCAGCAGGAAC	gcctctctccgggctccgcctcccGTGCCTACTGAGCTGAAACAGTtgattccagtgcacTGGCTCAGTTCAGCAGGAACaggagtccagccccctaggagctggca	20	chr8	61.7	20947.6	28270.5	high
mmu-mir-25	CATTGCACTTGTCTCGGTCTGA	cgggactggccagtgttgagAGGCGGAGACTTGGGCAATTGCTggacgctgccctgggCATTGCACTTGTCTCGGTCTGAcagtgccggcccaacactg	22	chr5	62.6	6920.41	7442.45	high
mmu-mir-26a-1	TTCAAGTAATCCAGGATAGGCT	aaggccgtggcctcgTTCAAGTAATCCAGGATAGGCTgtgcaggtcccaaggggcctattcttggttacttgcacggggacgcgggcctg	22	chr9	60	39347.6	38597.8	high
mmu-mir-26b	TTCAAGTAATTCAGGATAGGTT	ctgcccgggacccagTTCAAGTAATTCAGGATAGGTTgtggtgctgaccagCCTGTTCTCCATTACTTGGCTCgggggccggtgccctgcagccttggggtgagagggc	22	chr1	61.5	18871.1	21040.1	high
mmu-mir-26a-2	TTCAAGTAATCCAGGATAGGCT	ggctgcggctggaTTCAAGTAATCCAGGATAGGCTgtgtccgtccatgaggCCTGTTCTTGATTACTTGTTTCtggaggcagcg	22	chr10	53.6	39347.6	38597.8	high
mmu-mir-27b	TTCACAGTGGCTAAGTTCTGC	cgaagatgctcaccagccctttaattatggccggcgatgacctctctaacaaggtgcAGAGCTTAGCTGATTGGTGAACagtgattggtttccgctttgTTCACAGTGGCTAAGTTCTGCacctgaagagaaggtgagatggggacagttaa	21	chr13	48.7	131892	179842	high
mmu-mir-27a	TTCACAGTGGCTAAGTTCCG	tggcctgaggagcAGGGCTTAGCTGCTTGTGAGCAaggtccacagcaaagtcgtgTTCACAGTGGCTAAGTTCCGccccctggaccc	20	chr8	59.8	26683.1	39823.9	high
mmu-mir-28a	AAGGAGCTCACAGTCTATTGA	ggtccctaccttcAAGGAGCTCACAGTCTATTGAgttgcctttctgattctccCACTAGATTGTGAGCTGCTGGAgggcaggcact	21	chr16	52.3	3473.52	3199.82	high
mmu-mir-29a	TAGCACCATCTGAAATCGGTT	accccttagaggatgACTGATTTCTTTTGGTGTTCAGAgtcaatagaattttcTAGCACCATCTGAAATCGGTTataatgattgggga	21	chr6	38.6	94757.7	126906	high
mmu-mir-30a	TGTAAACATCCTCGACTGGAAGCT	cagtgagcgacTGTAAACATCCTCGACTGGAAGCTgtgaagccacaaatgggCTTTCAGTCGGATGTTTGCAGCtgcctactgcc	24	chr1	52.9	16588	17525.9	high
mmu-mir-30b	TGTAAACATCCTACACTCAGCT	ctaagccaagtttcagttcaTGTAAACATCCTACACTCAGCTgtcatacatgcgttggCTGGGATGTGGATGTTTACGTCagctgtcttggagtat	22	chr15	44.8	3893.16	4469.75	high
mmu-mir-30c-1	TGTAAACATCCTACACTCTCAGCT	ctgtaaccatgttgtagtgtgTGTAAACATCCTACACTCTCAGCTgtgagctcaaggtggCTGGGAGAGGGTTGTTTACTCcttctgccatggaaaacgtc	24	chr4	48.5	3985.62	3630.53	high
mmu-mir-30c-2	TGTAAACATCCTACACTCTCAGCT	gagcactgagtgacagatatTGTAAACATCCTACACTCTCAGCTgtgaaaagtaagaaagCTGGGAGAAGGCTGTTTACTCTctctgccttggaaatcagctaagagaaatg	24	chr1	42.9	3985.62	3630.53	high
mmu-mir-30d	TGTAAACATCCCCGACTGGAAG	tcagaaagtctgtgtcTGTAAACATCCCCGACTGGAAGctgtaagccacagccaagCTTTCAGTCAGATGTTTGCTGCtactggctct	22	chr15	48.9	23509.1	30335.6	high
mmu-mir-30e	TGTAAACATCCTTGACTGGAAGCT	ttctgggcagtctttgctacTGTAAACATCCTTGACTGGAAGCTgtaaggtgttgagaggagCTTTCAGTCGGATGTTTACAGCggcaggctgccacagtcgtcccc	24	chr4	52.3	9092.84	8768.03	high
mmu-mir-31	AGGCAAGATGCTGGCATAGCTGA	tgctcctgtaactcggaactggagaggAGGCAAGATGCTGGCATAGCTGTtgaactgagaaccTGCTATGCCAACATATTGCCATCtttcctgtctgacagcagct	23	chr4	50	8328.75	4360.69	high
mmu-mir-34c	AGGCAGTGTAGTTAGCTGATTGC	gagtctagttactAGGCAGTGTAGTTAGCTGATTGCtaatagtaccAATCACTAACCACACAGCCAGGtaaaaagact	23	chr9	41	21212.4	19486.6	high
mmu-mir-99b	CACCCGTAGAACCGACCTTGCG	tcctggcaccCACCCGTAGAACCGACCTTGCGgggccttcgccgcacaCAAGCTCGTGTCTGTGGGTCCGTgtcgggggc	22	chr17	68.8	26030.7	22223.2	high
mmu-mir-99a	AACCCGTAGATCCGATCTTGT	tgcccattgacataAACCCGTAGATCCGATCTTGTggtgaagtggaccgcgCAAGCTCGTTTCTATGGGTCTGTggcagtgtggt	21	chr16	52.9	70008.8	71727	high
mmu-mir-100	AACCCGTAGATCCGATCTTGT	gcctgttgccacaAACCCGTAGATCCGAACTTGTgctgattctgcacACAAGCTTGTGTCTATAGGTATgtgtctgttagg	21	chr9	48.1	70008.8	71727	high
mmu-mir-101a	TACAGTACTGTGATAACTGAAT	aggctgccctggctCAGTTATCACAGTGCTGATGCTgtccattctaaaggTACAGTACTGTGATAACTGAAGgatggcagcca	22	chr4	49.4	7637.89	10747.3	high
mmu-mir-103-2	AGCAGCATTGTACAGGGCTATGA	ccacctcagcagagctgtcttcgtgctttcagcttctttacagtgctgccttgtagcattcaggtcaAGCAGCATTGTACAGGGCTATGAaagaaccaagaatgggctgccctt	23	chr2	50	8191.17	8392.3	high
mmu-mir-103-1	AGCAGCATTGTACAGGGCTATGA	ttcttactgccctcggcttctttacagtgctgccttgttgcatatggatcaAGCAGCATTGTACAGGGCTATGAaggcattgagac	23	chr11	47.7	8191.17	8392.3	high
mmu-mir-125b-2	TCCCTGAGACCCTAACTTGTGA	agactttgcctagTCCCTGAGACCCTAACTTGTGAggtattttagtaacatcACAAGTCAGGTTCTTGGGACctaggcggaggg	22	chr16	48.8	82769	85792	high
mmu-mir-125a	TCCCTGAGACCCTTTAACCTGT	tgccggcctctgggTCCCTGAGACCCTTTAACCTGTgaggacgtccagggtcACAGGTGAGGTTCTTGGGAGcctggcgcctggcc	22	chr17	65.1	18225.6	18424.3	high
mmu-mir-125b-1	TCCCTGAGACCCTAACTTGTGA	tgttgcgctcccctcagTCCCTGAGACCCTAACTTGTGAtgtttaccgtttaaatccACGGGTTAGGCTCTTGGGAGCtgcgggtcgtgcctttgca	22	chr9	54.6	82769	85792	high
mmu-mir-127	TCGGATCCGTCTGAGCTTGGCT	cgctttgatcactgtctccagcctgctGAAGCTCAGAGGGCTCTGATTcagaaagatcaTCGGATCCGTCTGAGCTTGGCTggtcggaagtctcatcatctgcctccctcgggtt	22	chr12	54.8	29575.2	33089.5	high
mmu-mir-136	CATCATCGTCTCAAATGAGTCT	ttggatgagccctcggaggACTCCATTTGTTTTGATGATGGattcttaagctcCATCATCGTCTCAAATGAGTCTtcagagggttctatcat	22	chr12	43.5	4982.46	6083.07	high
mmu-mir-140	CAGTGGTTTTACCCTATGGTAG	tgtgtgtctctctctgtgtcctgcCAGTGGTTTTACCCTATGGTAGgttacgtcatgctgttcTACCACAGGGTAGAACCACGGAcagggtactggagcaccctctgcatcg	22	chr8	53.6	4003.13	2817.45	high
mmu-mir-140	TACCACAGGGTAGAACCACGGA	tgtgtgtctctctctgtgtcctgcCAGTGGTTTTACCCTATGGTAGgttacgtcatgctgttcTACCACAGGGTAGAACCACGGAcagggtactggagcaccctctgcatcg	22	chr8	53.6	23381.2	24285	high
mmu-mir-142a	CCCATAAAGTAGAAAGCACTA	acagacagacagtgcagtcaCCCATAAAGTAGAAAGCACTActaacagcactggagggTGTAGTGTTTCCTACTTTATGGatgagtgcactgtgggcttcggagaccacgc	21	chr11	49.5	9250.39	10299.4	high
mmu-mir-143	TGAGATGAAGCACTGTAGCTCT	gcggagcgcctgtctcccagcctgaGGTGCAGTGCTGCATCTCTGGtcagttgggagtcTGAGATGAAGCACTGTAGCTCAggaagggagaagatgtcctgcagc	22	chr18	59	208577	304773	high
mmu-mir-145a	ATTCCTGGAAATACTGTTCTT	caccttgtcctcacgGTCCAGTTTTCCCAGGAATCCCTtggatgctaagatggggATTCCTGGAAATACTGTTCTTgaggtcatggct	21	chr18	50	3455.77	4679.75	high
mmu-mir-146a	TGAGAACTGAATTCCATGGGTT	tgtgtatccccagctcTGAGAACTGAATTCCATGGGTTatatcaatgtcagACCTGTGAAATTCAGTTCTTCagctgggatagctctgtcatc	22	chr11	44.1	27835.5	55230.6	high
mmu-mir-148b	TCAGTGCATCACAGAACTTTGT	caggcacccttagcatttgaggtGAAGTTCTGTTATACACTCAGGCtgtggctctgaaagTCAGTGCATCACAGAACTTTGTctcgaaagctttctagcagct	22	chr15	46.6	3202.8	4117.34	high
mmu-mir-148a	TCAGTGCACTACAGAACTTTGT	gaggaagacagccagtttggtcttttgagacAAAGTTCTGAGACACTCCGACTctgagtatgatagaagTCAGTGCACTACAGAACTTTGTctctagaggctgtggtcgc	22	chr6	47.3	9008.51	12411.5	high
mmu-mir-151	TCGAGGAGCTCACAGTCTAGT	agcgctttcctgcccTCGAGGAGCTCACAGTCTAGTatgtctcctccctaCTAGACTGAGGCTCCTTGAGGacagggatcgtcatactcacctcc	21	chr15	55.8	7469.25	9057.12	high
mmu-mir-151	CTAGACTGAGGCTCCTTGAGG	agcgctttcctgcccTCGAGGAGCTCACAGTCTAGTatgtctcctccctaCTAGACTGAGGCTCCTTGAGGacagggatcgtcatactcacctcc	21	chr15	55.8	3754.59	2948.59	high
mmu-mir-152	TCAGTGCATGACAGAACTTGG	aggaggctcgtcgccgctgttccccgggccTAGGTTCTGTGATACACTCCGACTcgggctctggagcagTCAGTGCATGACAGAACTTGGgcccggtaggaccttctgca	21	chr11	61.8	21424.7	30301.8	high
mmu-mir-181a-2	AACATTCAACGCTGTCGGTGAGT	agatgggcaaccaagccagccttaagaggactccatggAACATTCAACGCTGTCGGTGAGTttgggattcaaaaacaaaaaaACCACCGACCGTTGACTGTACcttgggattctta	23	chr2	46.6	3488.31	3068.91	high
mmu-mir-181a-1	AACATTCAACGCTGTCGGTGAGT	aggttgcttcagtgAACATTCAACGCTGTCGGTGAGTttggaattcaaataaaaACCATCGACCGTTGATTGTACCctatagctaaccatcatctactcca	23	chr1	41.6	3488.31	3068.91	high
mmu-mir-185	TGGAGAGAAAGGCAGTTCCTGA	gggcagcgggcctggcttgagtggggggtgagggatTGGAGAGAAAGGCAGTTCCTGAtggtcccctcccAGGGGCTGGCTTTCCTCTGGTccttctctcccaatgactgcgtcttcatcga	22	chr16	61.5	5624.5	6546.79	high
mmu-mir-186	CAAAGAATTCTCCTTTTGGGCT	tgcttacaactttcCAAAGAATTCTCCTTTTGGGCTttctcattttattttaagcCCTAAGGTGAATTTTTTGGGAagtttgagct	22	chr3	34.9	3509.02	3694.19	high
mmu-mir-191	CAACGGAATCCCAAAAGCAGCTG	ccaatggctggacagcgggCAACGGAATCCCAAAAGCAGCTGttgtctccagagcattccaGCTGCACTTGGATTTCGTTCcctgctctcctgcctgagcagcgccctggcc	23	chr9	59.8	33147.8	33286.2	high
mmu-mir-196a-1	TAGGTAGTTTCATGTTGTTGGG	tgagccgggactgttgagtgaagTAGGTAGTTTCATGTTGTTGGGcctggctttctgaacACAACGACATCAAACCACCTGAttcatggcagttactgcttc	22	chr11	48	2958.7	3865.09	high
mmu-mir-196a-2	TAGGTAGTTTCATGTTGTTGGG	tgcttgctcagctgatctgtggctTAGGTAGTTTCATGTTGTTGGGattgagttttgaacTCGGCAACAAGAAACTGCCTGAGttacatcagtcggttttcgtcgagggc	22	chr15	47.3	2958.7	3865.09	high
mmu-mir-199b	CCCAGTGTTCAGACTACCTGTTC	ccagaggatacctccactccgtctaCCCAGTGTTTAGACTACCTGTTCaggactcccaaattgtACAGTAGTCTGCACATTGGTTaggctgggctgggttagaccctcgg	23	chr2	52.7	52055.9	48902.7	high
mmu-mir-199b	ACAGTAGTCTGCACATTGGTT	ccagaggatacctccactccgtctaCCCAGTGTTTAGACTACCTGTTCaggactcccaaattgtACAGTAGTCTGCACATTGGTTaggctgggctgggttagaccctcgg	21	chr2	52.7	77794.7	87678	high
mmu-mir-199a-1	CCCAGTGTTCAGACTACCTGTTC	ccccgccatCCCAGTGTTCAGACTACCTGTTCaggaggctgggacatgtACAGTAGTCTGCACATTGGTTaggctgggctt	23	chr9	55.6	52055.9	48902.7	high
mmu-mir-199a-1	ACAGTAGTCTGCACATTGGTT	ccccgccatCCCAGTGTTCAGACTACCTGTTCaggaggctgggacatgtACAGTAGTCTGCACATTGGTTaggctgggctt	21	chr9	55.6	77794.7	87678	high
mmu-mir-199a-2	CCCAGTGTTCAGACTACCTGTTC	tggaagcttcaggagatcctgctccgtcgcCCCAGTGTTCAGACTACCTGTTCaggacaatgccgttgtACAGTAGTCTGCACATTGGTTagactgggcaagggccagca	23	chr1	54.5	52055.9	48902.7	high
mmu-mir-199a-2	ACAGTAGTCTGCACATTGGTT	tggaagcttcaggagatcctgctccgtcgcCCCAGTGTTCAGACTACCTGTTCaggacaatgccgttgtACAGTAGTCTGCACATTGGTTagactgggcaagggccagca	21	chr1	54.5	77794.7	87678	high
mmu-mir-214	ACAGCAGGCACAGACAGGCAG	ggcctggctggacagagttgtcatgtgtcTGCCTGTCTACACTTGCTGTGCagaacatccgctcacctgtACAGCAGGCACAGACAGGCAGtcacatgacaacccagcctga	21	chr1	56.2	8074.3	10025.3	high
mmu-mir-221	AGCTACATTGTCTGCTGGGTTTC	tgaacatccaggtctggggcatgaACCTGGCATACAATGTAGATTTctgtgtttgttaggcaacAGCTACATTGTCTGCTGGGTTTCaggctacctggaatcatttct	23	chrX	45.4	46438.3	50912.2	high
mmu-mir-222	AGCTACATCTGGCTACTGGGTCT	aaggattagggtgccctcagtggCTCAGTAGCCAGTGTAGATCCtgtctttggtaatcagcAGCTACATCTGGCTACTGGGTCTctggtggcatcatctagct	23	chrX	51.5	13576	10272.1	high
mmu-mir-223	TGTCAGTTTGTCAAATACCCCAT	tctggccatctgcagtgtcacgctcCGTGTATTTGACAAGCTGAGTTggacactctgtgtggtagagTGTCAGTTTGTCAAATACCCCAAgtgtggctcatgcctatcag	23	chrX	50	5596.39	7241.69	high
mmu-mir-320	AAAAGCTGGGTTGAGAGGGCGA	gcctcgccgccctccgccttctcttccCGGTTCTTCCCGGAGTCGGGAAAAGCTGGGTTGAGAGGGCGAaaaaggatgtggg	22	chr14	63.4	13185.5	13668.8	high
mmu-mir-378a	ACTGGACTTGGAGTCAGAAGGC	cagccagggggtgacagagccacccagggCTCCTGACTCCAGGTCCTGTGTgttacctcgaaatagcACTGGACTTGGAGTCAGAAGGCctgagtggagtcaccttccc	22	chr18	59.6	5901.63	6960.37	high
mmu-mir-379	TGGTAGACTATGGAACGTAGG	ttctaggggtcaacaccgttccatggttcctgaagagaTGGTAGACTATGGAACGTAGGcgttatgtttttgaccTATGTAACATGGTCCACTAACtctcagtatccaatccatcctcggagggc	21	chr12	47.2	8278.45	8178.58	high
mmu-mir-382	GAAGTTGTTCGTGGTGGATTCG	tctgtcttgtctctgcttttctgtggtacttgaagaGAAGTTGTTCGTGGTGGATTCGctttacttgtgacgAATCATTCACGGACAACACTTTtttcagtaccaaatgctacctctaag	22	chr12	41.7	3730.93	4071.38	high
mmu-mir-411	TAGTAGACCGTATAGCGTACG	cagcctttgtcctcggcgtctctgtgtggtacttggagagaTAGTAGACCGTATAGCGTACGctttatctgtgacgTATGTAACACGGTCCACTAACcctcagtatcaaatccatccccgaggcccctgga	21	chr12	51.9	3982.41	4299.18	high
mmu-mir-423	TGAGGGGCAGAGAGCGAGACTTT	gtacatttttccaggttgcaagcccgaagtttgagaaacttgtgaggaaataaaggaagttaggcTGAGGGGCAGAGAGCGAGACTTTtctattttccaaaAGCTCGGTCTGAGGCCCCTCAGTcttgcttcctaccccgcgcttgagtttctcccggttggatgcgctcaggggca	23	chr11	51.4	5625.97	6383.2	high
mmu-mir-423	AGCTCGGTCTGAGGCCCCTCAGT	gtacatttttccaggttgcaagcccgaagtttgagaaacttgtgaggaaataaaggaagttaggcTGAGGGGCAGAGAGCGAGACTTTtctattttccaaaAGCTCGGTCTGAGGCCCCTCAGTcttgcttcctaccccgcgcttgagtttctcccggttggatgcgctcaggggca	23	chr11	51.4	7287.29	2471.35	high
mmu-mir-434	GCTCGACTCATGGTTTGAACC	tcgactctgggtttgaaccaaaGCTCGACTCATGGTTTGAACCattacttaattcgtggTTTGAACCATCACTCGACTCCTggttcgaaccatc	21	chr12	45.7	4455.81	4211.3	high
mmu-mir-434	TTTGAACCATCACTCGACTCCT	tcgactctgggtttgaaccaaaGCTCGACTCATGGTTTGAACCattacttaattcgtggTTTGAACCATCACTCGACTCCTggttcgaaccatc	22	chr12	45.7	6074.22	10039.5	high
mmu-mir-484	TCAGGCTCAGTCCCCTCCCGAT	gggggggcggggcctcgcggccctgcagcctcgTCAGGCTCAGTCCCCTCCCGATaaacctcaaaatagggtcttacctagggggctggcggcgta	22	chr16	67.7	4390.72	4906.88	high
mmu-mir-541	AAGGGATTCTGATGTTGGTCAC	gccaaaatcagagAAGGGATTCTGATGTTGGTCACactccaagagttttaaaatgagTGGCGAACACAGAATCCATACTctgcttatggc	22	chr12	43.3	6231.03	6542.73	high
mmu-mir-652	AATGGCGCCACTAGGGTTGTGA	aggaacagctatgtactgcacaaccctaggagggggtgccattcacatagagtataattgAATGGCGCCACTAGGGTTGTGCagtgtacagcctacac	22	chrX	50	3874.42	4587.82	high
